# Supplementary material for: MRI-Guided Multi-Catheter High-Dose-Rate Interstitial Brachytherapy for Uterine Cervical Cancer
Source: Cancers (Basel). 2025 Feb 24;17(5):770. doi: 10.3390/cancers17050770 (PMC11899140; doi:10.3390/cancers17050770)
Supplement: Supplementary file 1 [file cancers-17-00770-s001.zip]

Archive with 2 entries (2 files):
- Figure S1.pptx
- Tables S1 and S2.xlsx
