# Supplementary material for: MRI-Guided Multi-Catheter High-Dose-Rate Interstitial Brachytherapy for Uterine Cervical Cancer
Source: Cancers (Basel). 2025 Feb 24;17(5):770. doi: 10.3390/cancers17050770 (PMC11899140; doi:10.3390/cancers17050770)
Supplement: Supplementary file 1 [file cancers-17-00770-s001.zip › Tables S1 and S2.xlsx]

## Sheet: sup T1. T category 
Table S1. HR CTV volume, and dose, and outcomes according to T category.
T category	n	HR CTV volume	Total EQD2	Local failure	Patients dead	Any failure	3y-local control rate	3y-OS	3y-PFS
Group		cc, median [range]	Gy, median [range]	PTNO (%)	PTNO (%)	PTNO (%)	% (95% CI)	% (95% CI)	% (95% CI)
2a2	2	43.87 [18.42, 69.32]	90.50 [85.00, 96.00]	0 ( 0.0)	1 ( 50.0)	1 ( 50.0)	1	0.500 (0.006-0.910)	0.500 (0.006-0.910)
2b	7	28.31 [17.46, 107.96]	89.00 [80.00, 95.00]	3 (42.9)	3 (42.9)	4 (57.1)	0.571 (0.172-0.837)	0.686 (0.213-0.912)	0.381 (0.061-0.716)
3a	10	44.70 [16.34, 58.78]	91.00 [88.00, 98.00]	0 ( 0.0)	0 ( 0.0)	2 ( 20.0)	1.000 ( NA- NA)	1.000 ( NA- NA)	0.787 (0.381-0.943)
3b	34	60.49 [19.01, 147.03]	87.50 [82.00, 99.00]	1 ( 2.9)	12 (35.3)	16 (47.1)	0.971 (0.809-0.996)	0.641 (0.429-0.791)	0.487 (0.299-0.651)
4	15	57.38 [23.94, 124.79]	92.00 [85.00, 100.00]	2 (13.3)	5 (33.3)	7 (46.7)	0.867 (0.564-0.965)	0.733 (0.436-0.891)	0.533 (0.263-0.744)

## Sheet: sup T2 outcome to stage
Table S2. HR CTV volume, and dose, and outcomes according to stage
Stage	n	HR CTV volume	Total EQD2	Local failure	Patients dead	Any failure	3y-local control rate	3y-OS	3y-PFS
Group		cc, median [range]	Gy, median [range]	PTNO (%)	PTNO (%)	PTNO (%)	% (95% CI)	% (95% CI)	% (95% CI)
2A	1	18.42 [18.42, 18.42]	96.00 [96.00, 96.00]	0 (0.0)	0 (0.0)	0 (0.0)	1	1	1
2B	1	21.39 [21.39, 21.39]	81.00 [81.00, 81.00]	0 (0.0)	0 (0.0)	0 (0.0)	1	1	1
3A	6	52.92 [34.03, 58.78]	91.50 [90.00, 98.00]	0 (0.0)	0 (0.0)	2 (33.3)	1	1	66.7% (19.5-90.4%)
3B	35	55.93 [16.34, 147.03]	89.00 [80.00, 99.00]	3 ( 8.6)	13 (37.1)	15 (42.9)	91.3% (75.5-97.1%)	57.3% (36.7-73.5%)	51.9% (32.8-68.1%)
4A	14	54.33 [23.94, 124.79]	92.50 [85.00, 100.00]	2 (14.3)	4 (28.6)	6 (42.9)	85.7% (53.9-96.2%)	77.4% (44.9-92.1%)	57.1% (28.4-78.0%)
4B	11	49.72 [22.34, 87.85]	89.00 [87.00, 94.00]	1 ( 9.1)	4 (36.4)	7 (63.6)	90.9% (50.8-98.7%)	69.3% (31.2-89.1%)	36.4% (11.2-62.7%)
